# Supplementary material for: Defining animal welfare standards in hunting: body mass determines thresholds for incapacitation time and flight distance
Source: Sci Rep. 2018 Sep 13;8:13786. doi: 10.1038/s41598-018-32102-0 (PMC6137050; doi:10.1038/s41598-018-32102-0)
Supplement: Supplementary file 2 — Supplementary Dataset 1 [file 41598_2018_32102_MOESM2_ESM.xlsx]

## Sheet: Sheet1
Defining animal welfare standards in hunting: body mass determines thresholds for incapacitation time and flight distance
Sigbjørn Stokke, Jon M. Arnemo, Scott Brainerd, Arne Söderberg, Morten Kraabøl & Bjørnar Ytrehus
Dataset used in the study
id	species	flight	bodym
96	bear	180	235
107	bear	5	42
139	bear	12	75
140	bear	10	102
150	bear	25	44
191	bear	1	90
196	bear	200	185
237	bear	100	110
244	bear	30	128
247	bear	30	82
251	bear	200	72
254	bear	20	105
266	bear	100	177
270	bear	40	130
273	bear	45	110
277	bear	2	140
283	bear	5	170
291	bear	100	180
298	bear	25	42
301	bear	30	83
306	bear	30	57
315	bear	20	125
322	bear	50	200
343	bear	40	73
349	bear	110	167
351	bear	40	238
352	bear	30	210
364	bear	15	24
367	bear	20	195
377	bear	70	148
387	bear	50	56
395	bear	200	101
399	bear	15	51
402	bear	25	115
411	bear	20	60
413	bear	2	115
416	bear	5	60
425	bear	50	131
432	bear	20	96
433	bear	35	200
457	bear	10	82
474	bear	200	140
476	bear	50	185
497	bear	50	228
498	bear	200	75
511	bear	7	70
519	bear	60	48
523	bear	60	218
524	bear	1	103
537	bear	40	60
539	bear	5	138
575	bear	50	170
584	bear	30	78
592	bear	50	124
596	bear	5	105
602	bear	60	79
619	bear	60	170
630	bear	40	208
631	bear	1	95
9	fox	0	8.1
10	fox	3	5.4
11	fox	15	6.9
12	fox	0	5.5
13	fox	5	8.4
14	fox	11	7.1
79	fox	11	4.1
80	fox	7	5.5
95	fox	0	7
96	fox	0	7.1
97	fox	0	6.3
98	fox	1	5.3
99	fox	0	9
100	fox	1	8.5
101	fox	0	5.5
102	fox	5	7.3
103	fox	0	5.7
104	fox	1	6.2
105	fox	0	6.9
106	fox	7	8.8
107	fox	21	7.5
108	fox	2	5.2
109	fox	0	6.9
110	fox	0	7.5
111	fox	0	5.5
112	fox	0	8.8
113	fox	2	4.7
114	fox	7	8
115	fox	0	6.5
116	fox	0	6.5
117	fox	0	7.1
118	fox	0	7.2
119	fox	0	5.8
120	fox	0	8
121	fox	0	5.5
122	fox	2	7.8
123	fox	0	8.6
124	fox	6	6.3
125	fox	0	9.5
126	fox	0	6.4
127	fox	3	8
128	fox	7	6.9
129	fox	0	6.5
130	fox	0	8.7
131	fox	0	7.7
132	fox	4	7.5
133	fox	0	4.7
134	fox	0	5.4
135	fox	0	5
136	fox	0	10.1
137	fox	0	4.4
138	fox	0	6.8
139	fox	0	8.2
140	fox	2	8.2
141	fox	0	7.5
142	fox	17	7.5
143	fox	0	8
144	fox	0	8.3
145	fox	0	6.2
146	fox	0	4.3
147	fox	2	6.5
148	fox	0	7.3
149	fox	5	9
150	fox	0	7
151	fox	0	8.4
152	fox	0	7.6
153	fox	0	5
154	fox	9	6.8
155	fox	0	9.8
156	fox	0	5.1
157	fox	0	5.5
158	fox	15	7.6
159	fox	0	6.3
160	fox	0	5.9
r1	roedeer	11	15.3
r2	roedeer	14	16.9
r3	roedeer	7	15.6
r4	roedeer	18	10.9
r5	roedeer	6	10.9
r6	roedeer	3	13.8
r7	roedeer	11	16.4
r8	roedeer	0	13.5
r10	roedeer	7	16.7
r13	roedeer	16	13.5
h1	roedeer	23	105.1
r14	roedeer	3	9.1
r15	roedeer	8	17.5
r16	roedeer	2	15.6
r17	roedeer	26	20.7
r24	roedeer	26	25.5
r25	roedeer	0	10.9
r28	roedeer	2	9.1
r29	roedeer	3	18.2
r30	roedeer	0	9.1
r32	roedeer	15	21.8
r33	roedeer	16	14.5
r34	roedeer	12	23.6
S6314	moose	3	106
HS0001	moose	1	481
HS0002	moose	35	346
HS0003	moose	52	373
S4056	moose	60	315
S9604	moose	10	269
HS0005	moose	9	308
HS0006	moose	160	144
HS0008	moose	10	150
S8556	moose	150	442
S8558	moose	30	250
S3171	moose	10	269
S2080	moose	200	213
HS0013	moose	100	273
S3721	moose	30	327
HS0016	moose	1	277
S2069	moose	20	279
S2070	moose	20	413
S2071	moose	60	221
S9780	moose	80	327
S5954	moose	3	300
S5955	moose	30	613
S5956	moose	10	156
S5353	moose	20	231
S7967	moose	1	104
S9773	moose	50	133
S957	moose	100	231
S442	moose	30	135
S8466	moose	20	204
S8467	moose	20	235
S9601	moose	30	369
S4491	moose	50	327
HS0027	moose	90	313
HS0029	moose	15	329
S1766	moose	10	125
S8773	moose	10	538
S9791	moose	150	231
S6375	moose	170	419
S5306	moose	80	500
S317	moose	25	346
S318	moose	70	654
S319	moose	50	327
S792	moose	50	288
S794	moose	30	81
S3500	moose	20	260
HS0045	moose	80	385
S2034	moose	137	429
S2036	moose	25	131
S3904	moose	47	288
S1864	moose	15	346
S8678	moose	5	500
S2342	moose	1	123
HS0055	moose	20	96
S7050	moose	5	192
S660	moose	50	96
S661	moose	30	567
HS0061	moose	150	192
HS0064	moose	50	83
S2505	moose	95	356
S2506	moose	1	312
S2507	moose	30	125
S1228	moose	100	250
HS0067	moose	75	269
S7402	moose	60	308
HS0069	moose	4	135
S1304	moose	50	346
S9810	moose	40	173
S1105	moose	200	385
S431	moose	150	308
HS0083	moose	3	38
S1504	moose	31	119
S5398	moose	140	327
S5399	moose	180	346
S8754	moose	100	552
S2658	moose	25	265
S6183	moose	40	346
F2	moose	170	129
F11	moose	10	413
F27	moose	90	327
F38	moose	30	250
F45	moose	25	362
F48	moose	150	240
F58	moose	160	308
F59	moose	30	317
F65	moose	70	144
F66	moose	40	400
F69	moose	5	175
F75	moose	25	260
F80	moose	20	260
F90	moose	70	308
F94	moose	120	154
F116	moose	15	308
F120	moose	50	388
F130	moose	100	423
F137	moose	60	385
F139	moose	120	327
F143	moose	200	429
F144	moose	10	519
F147	moose	150	144
F152	moose	35	404
F155	moose	2	481
F164	moose	50	250
F165	moose	25	442
F171	moose	100	404
F180	moose	5	317
F184	moose	80	327
F185	moose	10	371
F200	moose	60	135
F202	moose	60	308
F203	moose	53	100
F209	moose	50	167
F211	moose	85	158
F214	moose	5	346
F225	moose	150	173
F227	moose	10	396
F234	moose	37	417
F235	moose	30	365
F244	moose	150	308
F249	moose	50	158
F253	moose	50	115
F260	moose	100	337
F261	moose	150	288
F264	moose	20	327
F274	moose	60	144
F283	moose	34	346
F286	moose	15	144
F290	moose	10	365
F307	moose	30	144
F316	moose	60	500
F322	moose	25	344
F339	moose	40	385
F342	moose	140	317
F349	moose	70	338
F352	moose	1	485
F354	moose	20	423
F361	moose	10	173
F364	moose	2	348
F365	moose	12	281
F368	moose	1	144
F369	moose	50	308
F383	moose	120	169
F384	moose	150	327
F389	moose	140	338
F396	moose	100	123
F401	moose	45	158
F408	moose	15	152
F409	moose	40	346
F417	moose	40	304
F424	moose	14	92
F425	moose	82	375
F426	moose	25	269
F455	moose	31	356
F465	moose	150	308
F468	moose	2	496
F469	moose	45	165
F470	moose	80	342
F477	moose	120	337
F478	moose	20	158
F480	moose	50	288
F481	moose	40	231
F482	moose	100	269
F483	moose	60	231
F501	moose	10	377
F502	moose	50	288
F507	moose	150	298
F520	moose	50	263
F539	moose	180	367
F540	moose	70	327
F541	moose	20	179
F542	moose	22	173
F545	moose	20	323
F546	moose	15	327
F549	moose	30	375
F552	moose	30	177
F565	moose	50	194
F579	moose	30	135
F585	moose	5	354
F586	moose	25	163
F596	moose	15	165
F602	moose	5	192
F609	moose	20	115
F616	moose	130	288
F622	moose	60	300
F624	moose	12	212
F628	moose	100	308
F632	moose	200	327
F654	moose	25	346
F655	moose	30	288
F690	moose	30	404
F694	moose	50	385
F696	moose	100	288
F709	moose	40	344
F712	moose	50	279
F713	moose	10	160
F724	moose	40	308
F733	moose	10	154
F762	moose	30	204
F769	moose	2	417
F772	moose	40	419
F785	moose	16	337
F789	moose	10	115
F793	moose	2	115
F798	moose	50	346
F802	moose	80	538
F807	moose	105	413
F811	moose	10	183
F817	moose	15	162
F822	moose	70	269
F827	moose	15	404
F854	moose	50	356
F857	moose	67	377
F858	moose	180	346
F862	moose	50	404
F877	moose	30	288
F879	moose	5	154
F893	moose	152	435
F899	moose	40	154
S483	moose	10	250
S9795	moose	60	121
S1003	moose	15	231
S4446	moose	5	256
S2631	moose	5	342
S738	moose	120	346
S389	moose	100	423
S391	moose	30	269
S8603	moose	80	500
S4878	moose	30	87
S5981	moose	15	346
S5982	moose	5	138
S1717	moose	100	308
S752	moose	30	242
S2260	moose	100	327
S633	moose	45	260
S634	moose	25	346
S311	moose	60	327
JS0007	moose	20	112
JS0023	moose	75	213
JS0025	moose	80	165
JS0029	moose	30	273
S1739	moose	40	212
S1740	moose	80	346
S2277	moose	25	346
JS0031	moose	37	308
JS0034	moose	8	117
S6074	moose	50	144
JS0052	moose	15	442
JS0054	moose	50	163
S4890	moose	45	231
S26	moose	80	250
S4283	moose	200	400
S2017	moose	150	423
S282	moose	150	212
JS0055	moose	35	331
S7963	moose	50	260
S2908	moose	70	288
S3095	moose	40	162
S5329	moose	10	385
JS0056	moose	20	102
JS0059	moose	40	346
JS0060	moose	30	342
S9838	moose	10	87
S1990	moose	80	269
S2087	moose	40	87
S3492	moose	30	110
S2356	moose	20	115
S7221	moose	10	131
S7241	moose	10	385
S7224	moose	10	350
S7223	moose	5	296
JS0068	moose	10	308
JS0072	moose	15	354
JS0075	moose	50	288
JS0078	moose	50	121
S432	moose	10	269
S884	moose	100	385
JS0081	moose	125	433
JS0084	moose	200	604
JS0085	moose	20	96
S235	moose	40	308
S234	moose	30	231
JS0089	moose	10	135
JS0091	moose	150	481
S2053	moose	7	246
S6071	moose	50	346
S1902	moose	50	231
S3972	moose	10	308
S908	moose	40	327
S1720	moose	100	327
S3504	moose	80	308
S5958	moose	75	212
JS0099	moose	3	200
JS0100	moose	80	158
S2074	moose	150	465
S2072	moose	10	288
S8350	moose	5	140
JS0107	moose	15	231
S890	moose	3	87
S6178	moose	5	125
S177	moose	10	135
S8413	moose	1	125
S7946	moose	30	231
S9938	moose	80	323
S8536	moose	30	327
S8725	moose	30	337
S9919	moose	2	110
JS0127	moose	6	242
JS0132	moose	120	250
S516	moose	55	377
S7698	moose	100	346
S4892	moose	10	231
S4505	moose	130	317
S1355	moose	40	298
S1357	moose	20	346
S478	moose	10	375
S6594	moose	75	346
S6592	moose	20	288
S7044	moose	80	327
S1914	moose	25	173
JS0142	moose	60	302
JS0148	moose	45	350
S9883	moose	15	304
S7988	moose	30	123
S9286	moose	60	288
S2796	moose	15	127
JS0151	moose	80	196
S1442	moose	150	423
S1443	moose	2	277
S6317	moose	20	288
JS0158	moose	10	281
S3416	moose	30	283
JS0162	moose	6	288
JS0163	moose	70	269
JS0164	moose	70	275
S1944	moose	25	117
S7134	moose	20	135
JS0171	moose	12	477
S8643	moose	50	404
JS0174	moose	60	312
JS0180	moose	20	96
JS0185	moose	120	385
JS0191	moose	25	273
S313	moose	100	462
S9836	moose	30	385
JS0201	moose	20	212
JS0204	moose	3	106
S3652	moose	40	231
S8440	moose	50	285
S1008	moose	25	283
S1547	moose	20	273
JS0207	moose	4	112
S592	moose	40	269
S594	moose	3	106
S593	moose	10	250
JS0211	moose	10	115
JS0212	moose	45	308
JS0213	moose	1	135
S3420	moose	20	356
S4248	moose	20	250
S4249	moose	7	115
S457	moose	50	317
S3598	moose	70	235
S5568	moose	100	115
S1337	moose	70	338
S1339	moose	5	90
S7731	moose	150	413
S9634	moose	50	548
S1101	moose	40	250
S3076	moose	5	87
S8193	moose	35	106
S1841	moose	35	529
S1842	moose	60	519
S1275	moose	40	346
S1995	moose	15	131
S6212	moose	45	308
S1224	moose	10	279
JS0234	moose	4	231
JS0237	moose	20	240
S530	moose	60	577
S2028	moose	53	250
S5472	moose	50	254
JS0239	moose	25	142
S1578	moose	90	327
S1579	moose	6	115
S6223	moose	1	115
JS0249	moose	10	123
JS0251	moose	8	127
JS0252	moose	5	387
JS0257	moose	20	288
JS0259	moose	50	371
S822	moose	10	119
S823	moose	5	162
JS0263	moose	80	231
S3484	moose	60	135
S6873	moose	70	160
S9820	moose	3	346
S2816	moose	1	71
S2818	moose	15	308
S6435	moose	17	327
S3362	moose	10	87
S6331	moose	110	308
S6333	moose	2	269
S6332	moose	110	269
JS0274	moose	3	173
S1240	moose	75	317
S198	moose	10	288
F909	moose	120	144
F911	moose	45	104
F912	moose	4	385
F915	moose	50	412
F922	moose	1	327
F930	moose	200	269
F933	moose	7	388
F946	moose	150	423
F953	moose	50	144
F957	moose	150	462
F961	moose	200	142
F963	moose	85	294
F994	moose	5	250
F1004	moose	50	346
F1008	moose	3	181
F1045	moose	20	125
F1079	moose	200	404
F1083	moose	185	140
F1092	moose	70	369
F1097	moose	80	200
F1101	moose	2	346
F1102	moose	60	298
F1109	moose	20	288
F1112	moose	200	404
F1129	moose	2	163
F1147	moose	40	442
F1148	moose	50	167
F1151	moose	150	331
F1162	moose	95	360
F1182	moose	30	260
F1184	moose	1	231
F1190	moose	55	169
F1196	moose	40	308
F1198	moose	200	327
F1208	moose	50	290
F1214	moose	5	125
F1215	moose	10	121
F1218	moose	30	350
F1220	moose	10	158
F1223	moose	35	327
F1224	moose	8	325
F1226	moose	3	183
F1230	moose	150	154
F1243	moose	30	308
F1246	moose	10	404
F1250	moose	130	231
F1256	moose	10	173
F1262	moose	40	394
F1271	moose	80	288
F1275	moose	30	346
F1280	moose	35	148
F1285	moose	30	327
F1287	moose	124	342
F1288	moose	193	383
F1289	moose	50	392
F1304	moose	20	423
F1311	moose	20	125
F1319	moose	110	298
F1320	moose	5	394
F1321	moose	5	192
F1323	moose	70	150
F1324	moose	56	194
F1325	moose	100	379
F1326	moose	160	442
F1336	moose	100	308
F1348	moose	80	310
JF0004	moose	5	106
JF0011	moose	40	115
JF0033	moose	60	346
JF0037	moose	80	423
JF0042	moose	94	337
JF0054	moose	200	308
JF0056	moose	50	385
JF0060	moose	40	158
JF0061	moose	60	175
JF0063	moose	130	529
JF0070	moose	45	135
JF0082	moose	15	142
JF0092	moose	130	385
JF0100	moose	87	338
JF0103	moose	10	481
JF0109	moose	50	346
JF0124	moose	30	183
JF0128	moose	40	306
JF0129	moose	150	290
JF0136	moose	120	163
JF0137	moose	100	356
JF0147	moose	15	302
JF0150	moose	10	292
JF0153	moose	30	385
JF0157	moose	30	433
JF0165	moose	7	394
JF0171	moose	3	288
JF0172	moose	70	144
JF0181	moose	70	356
JF0198	moose	50	365
JF0205	moose	24	140
JF0207	moose	100	377
JF0208	moose	3	117
JF0215	moose	200	404
JF0218	moose	150	500
JF0226	moose	100	404
JF0232	moose	40	404
JF0240	moose	20	162
JF0251	moose	15	327
JF0257	moose	28	242
JF0275	moose	200	385
JF0288	moose	100	365
JF0297	moose	30	135
JF0299	moose	100	308
JF0304	moose	150	279
JF0314	moose	40	173
JF0315	moose	50	163
JF0318	moose	80	288
JF0337	moose	2	104
JF0347	moose	100	269
JF0379	moose	100	377
JF0384	moose	95	475
JF0391	moose	50	160
JF0403	moose	70	298
JF0414	moose	10	144
JF0416	moose	35	163
JF0442	moose	50	310
JF0447	moose	50	442
JF0461	moose	50	287
JF0466	moose	10	148
JF0467	moose	150	231
JF0469	moose	30	144
JF0491	moose	30	288
JF0493	moose	105	277
JF0495	moose	50	262
JF0502	moose	200	385
JF0523	moose	60	144
JF0530	moose	50	385
JF0542	moose	100	175
JF0554	moose	200	346
JF0558	moose	10	298
JF0580	moose	153	527
JF0598	moose	40	415
JF0603	moose	40	342
JF0605	moose	15	394
JF0606	moose	3	96
JF0628	moose	40	312
JF0635	moose	10	350
JF0636	moose	20	160
JF0637	moose	80	144
JF0639	moose	48	312
JF0647	moose	5	404
JF0648	moose	50	135
JF0656	moose	60	135
JF0657	moose	65	133
JF0662	moose	20	115
JF0665	moose	50	154
JF0677	moose	100	346
20040915_103928	moose	86	317
20040921_123515	moose	60	125
20040921_132246	moose	150	404
20040922_111334	moose	125	137
20040922_112010	moose	50	135
20040922_113044	moose	110	337
20040927_194030	moose	15	346
20040930_163353	moose	10	125
20041003_143652	moose	3	133
20041003_145231	moose	70	137
20041003_152618	moose	80	148
20041004_082659	moose	7	377
20041005_204434	moose	20	288
20041006_182630	moose	12	269
20041006_183734	moose	30	419
20041006_185605	moose	30	365
20041011_153805	moose	40	154
20041011_180142	moose	5	342
20041012_095027	moose	64	158
20041012_100516	moose	20	125
20041014_141832	moose	90	254
20041014_151712	moose	10	173
20041017_221048	moose	25	608
20041018_140940	moose	15	308
20041018_162031	moose	3	131
20041021_150537	moose	50	423
20041025_113742	moose	40	433
20041026_112341	moose	1	125
20041026_112809	moose	1	346
20041026_114135	moose	1	471
20041026_115034	moose	35	346
20041026_131411	moose	200	133
20041026_132841	moose	40	312
20041028_184023	moose	90	260
20041028_185820	moose	100	269
20041029_132428	moose	1	212
20041101_201342	moose	150	146
20041103_120912	moose	8	265
20041103_123505	moose	10	404
20041116_150125	moose	40	250
20041119_114058	moose	15	340
20041119_121104	moose	150	288
20041119_122022	moose	40	333
20041119_122416	moose	15	285
20041119_125707	moose	1	77
20041119_132707	moose	4	288
20041119_133447	moose	40	165
20041119_133601	moose	100	404
20041119_133049	moose	50	158
20041119_135507	moose	13	429
20041119_140322	moose	8	156
20041119_143237	moose	4	125
20041119_143809	moose	150	335
20041119_153317	moose	10	192
20041119_153651	moose	15	135
20041120_200045	moose	90	308
20041123_095837	moose	5	227
20041123_161040	moose	80	315
20050113_115352	moose	40	192
20050113_120438	moose	4	462
N0	moose	90	308
N0	moose	40	250
N0	moose	100	212
N0	moose	100	317
N0	moose	70	365
N0	moose	5	308
N0	moose	10	135
N0	moose	15	115
N10	moose	25	288
N17	moose	80	288
N43	moose	10	331
N45	moose	100	365
N46	moose	10	269
N47	moose	8	115
N59	moose	40	342
N104	moose	20	115
N106	moose	20	281
N155	moose	33	173
N157	moose	70	346
N173	moose	13	123
N181	moose	5	125
N184	moose	1	462
N185	moose	22	308
N186	moose	16	135
N190	moose	5	250
N264	moose	30	231
N292	moose	40	346
N293	moose	30	112
N326	moose	40	300
N332	moose	2	148
N333	moose	71	204
N341	moose	47	148
N398	moose	6	212
N400	moose	100	231
N406	moose	1	254
N449	moose	15	365
N482	moose	5	98
N499	moose	50	237
N502	moose	5	100
N510	moose	53	92
N513	moose	30	331
N517	moose	150	462
N519	moose	100	413
N579	moose	20	106
N590	moose	20	371
N740	moose	80	212
N742	moose	100	283
N767	moose	5	121
N769	moose	30	288
N858	moose	50	125
N870	moose	75	215
N886	moose	40	346
N888	moose	60	365
N892	moose	20	288
N897	moose	70	308
N901	moose	150	288
N902	moose	10	442
N908	moose	50	135
N918	moose	50	190
N969	moose	180	269
N970	moose	80	329
N1003	moose	40	158
N1004	moose	30	133
N1085	moose	8	237
N1089	moose	20	210
N1113	moose	30	279
N1130	moose	5	119
N1133	moose	25	40
N1136	moose	20	188
N1144	moose	150	587
N1192	moose	150	254
N1194	moose	40	385
N1250	moose	30	371
N1251	moose	60	135
N1263	moose	45	112
N1264	moose	45	369
N1434	moose	20	119
N1474	moose	2	271
N1516	moose	100	250
N1553	moose	166	431
N1615	moose	25	596
N1632	moose	100	248
N1634	moose	10	229
N1640	moose	3	535
N1648	moose	80	160
N1659	moose	20	250
N1672	moose	100	175
N1709	moose	45	102
N1718	moose	70	115
N1763	moose	1	302
N1834	moose	8	306
N1847	moose	60	337
N1869	moose	70	371
N1875	moose	1	123
N1902	moose	200	231
N1903	moose	100	269
N1923	moose	15	363
N1926	moose	20	102
N1933	moose	2	363
N1934	moose	50	129
N1970	moose	40	271
N1986	moose	175	462
N1994	moose	40	102
N1995	moose	50	127
N1999	moose	50	127
N2000	moose	200	288
N2001	moose	50	385
N2002	moose	30	135
N2003	moose	30	104
N2110	moose	1	117
N2132	moose	15	135
N2136	moose	40	158
N2181	moose	25	377
N2184	moose	75	127
N2194	moose	5	375
N2195	moose	50	144
N2203	moose	150	308
N2213	moose	70	417
N2225	moose	31	275
N2231	moose	60	115
N2268	moose	71	160
N2269	moose	80	404
N2275	moose	25	115
N2284	moose	70	296
N2286	moose	28	333
N2318	moose	5	404
N2321	moose	50	250
N2341	moose	10	150
N2350	moose	20	158
N2353	moose	10	144
N2431	moose	120	269
N2482	moose	60	429
N2600	moose	80	277
N2723	moose	10	154
N2779	moose	100	298
N2835	moose	200	327
N2841	moose	30	425
N2851	moose	7	162
N2853	moose	40	442
N2915	moose	20	279
N2932	moose	20	346
N2992	moose	110	254
N2996	moose	50	148
N2999	moose	30	362
N3000	moose	2	165
FXBMR1361	moose	50	308
FXBMR1363	moose	40	335
FXBMR1380	moose	8	123
FXBMR1398	moose	20	165
FXBMR1406	moose	100	365
FXBMR1409	moose	30	375
FXBMR1415	moose	1	163
FXBMR1416	moose	60	242
FXBMR1421	moose	26	392
FXBMR1423	moose	40	342
FXBMR1427	moose	5	154
FXBMR1438	moose	10	346
FXBMR1440	moose	50	231
FXBMR1442	moose	20	519
FXBMR1459	moose	20	246
FXBMR1464	moose	1	152
FXBMR1469	moose	50	308
FXBMR1484	moose	25	358
FXBMR1485	moose	80	365
FXBMR1494	moose	12	365
FXBMR1495	moose	70	346
FXBMR1497	moose	17	375
FXBMR1499	moose	120	298
FXBMR1501	moose	10	346
FXBMR1519	moose	115	260
FXBMR1520	moose	10	154
FXBMR1528	moose	50	338
FXBMR1530	moose	10	154
FXBMR1533	moose	10	385
FXBMR1536	moose	90	500
FXBMR1540	moose	20	140
FXBMR1546	moose	20	308
FXBMR1550	moose	30	192
FXBMR1562	moose	50	394
FXBMR1563	moose	100	404
FXBMR1571	moose	6	165
FXBMR1575	moose	3	125
FXBMR1587	moose	20	183
FXBMR1592	moose	20	144
FXBMR1603	moose	150	327
FXBMR1604	moose	150	404
FXBMR1606	moose	10	158
FXBMR1607	moose	200	327
FXBMR1611	moose	25	279
FXBMR1619	moose	200	473
FXBMR1620	moose	90	477
FXBMR1634	moose	10	269
FXBMR1643	moose	30	154
FXBMR1646	moose	73	352
FXBMR1650	moose	80	308
FXBMR1654	moose	10	177
FXBMR1655	moose	7	152
FXBMR1658	moose	3	163
FXBMR1659	moose	80	256
FXBMR1663	moose	80	283
FXBMR1666	moose	120	356
FXBMR1674	moose	60	308
FXBMR1677	moose	10	298
FXBMR1686	moose	20	442
FXBMR1692	moose	20	396
FXBMR1697	moose	40	312
FXBMR1698	moose	30	183
FXBMR1699	moose	40	173
FXBMR1705	moose	150	288
FXBMR1706	moose	110	163
FXBMR1707	moose	60	154
FXBMR1708	moose	30	327
FXBMR1709	moose	100	385
FXBMR1710	moose	20	154
FXBMR1713	moose	25	315
FXBMR1716	moose	90	308
FXBMR1718	moose	120	144
FXBMR1724	moose	35	269
FXBMR1733	moose	80	481
FXBMR1736	moose	15	154
FXBMR1743	moose	31	188
FXBMR1756	moose	20	119
FXBMR1766	moose	10	292
FXBMR1776	moose	50	338
FXBMR1787	moose	60	158
FXBMR1790	moose	25	379
FXBMR1794	moose	40	154
FXBMR1800	moose	20	96
FXBMR1806	moose	40	231
FXBMR1808	moose	15	135
FXBMR1809	moose	15	144
FXBMR1810	moose	40	135
FXBMR1833	moose	100	306
FXBMR1837	moose	50	225
FXBMR1841	moose	10	177
FXBMR1842	moose	70	404
FXBMR1861	moose	150	510
FXBMR1862	moose	50	365
FXBMR1868	moose	40	150
FXBMR1876	moose	80	498
FXBMR1883	moose	80	413
FXBMR1886	moose	50	146
FXBMR1890	moose	150	404
FXBMR1894	moose	70	346
FXBMR1906	moose	150	288
FXBMR1911	moose	12	162
FXBMR1912	moose	30	165
FXBMR1913	moose	70	158
FXBMR1914	moose	60	163
FXBMR1925	moose	30	273
FXBMR1927	moose	80	346
FXBMR1929	moose	30	519
FXBMR1939	moose	10	398
FXBMR1942	moose	30	183
FXBMR1946	moose	30	171
FXBMR1950	moose	30	308
FXBMR1956	moose	70	462
FXBMR1958	moose	50	442
FXBMR1963	moose	80	154
FXBMR1967	moose	20	135
FXBMR1984	moose	32	135
FXBMR1986	moose	15	133
FXBMR1987	moose	20	179
FXBMR1996	moose	15	346
FXBMR2005	moose	40	138
FXBMR2008	moose	20	365
FXBMR2015	moose	120	442
FXBMR2019	moose	120	450
FXBMR2024	moose	30	104
FXBMR2038	moose	1	135
FXBMR2042	moose	200	356
FXBMR2060	moose	30	342
FXBMR2061	moose	52	281
FXBMR2062	moose	8	144
SXBMR1017	moose	5	385
SXBMR1033	moose	10	125
SXBMR1035	moose	80	246
SXBMR1041	moose	23	346
SXBMR1043	moose	55	423
SXBMR1045	moose	75	404
SXBMR1063	moose	30	269
SXBMR1075	moose	20	365
